# Supplementary material for: Autotaxin Induces S1P/S1PR1 Signaling to Affect Th17/Treg Cell Balance and Exacerbate Intestinal Inflammation in Colitis
Source: Int J Mol Sci. 2026 Mar 21;27(6):2861. doi: 10.3390/ijms27062861 (PMC13026295; doi:10.3390/ijms27062861)
Supplement: Supplementary file 1 [file ijms-27-02861-s001.zip]

Archive with 1 entries (1 files):
- ijms-4053628-supplementary.pdf
